# Supplementary material for: Prospective deep learning–based quantitative assessment of coronary plaque by computed tomography angiography compared with intravascular ultrasound: the REVEALPLAQUE study
Source: Eur Heart J Cardiovasc Imaging. 2024 May 3;25(9):1287–95. doi: 10.1093/ehjci/jeae115 (PMC11346368; doi:10.1093/ehjci/jeae115)
Supplement: jeae115_Supplementary_Data [file jeae115_supplementary_data.zip]

Archive with 2 entries (2 files):
- Appendix.docx
- plots_April 5.pdf
